# Supplementary material for: GV1001 Inhibits the Severity of the Ligature-Induced Periodontitis and the Vascular Lipid Deposition Associated with the Periodontitis in Mice
Source: Int J Mol Sci. 2023 Aug 8;24(16):12566. doi: 10.3390/ijms241612566 (PMC10454325; doi:10.3390/ijms241612566)
Supplement: Supplementary file 1 [file ijms-24-12566-s001.zip]

Archive with 1 entries (1 files):
- ijms-2525903-supplementary.pdf
